# Supplementary material for: Establishment of Pancreatobiliary Cancer Zebrafish Avatars for Chemotherapy Screening
Source: Cells. 2021 Aug 13;10(8):2077. doi: 10.3390/cells10082077 (PMC8393525; doi:10.3390/cells10082077)
Supplement: Supplementary file 1 [file cells-10-02077-s001.zip]

Archive with 1 entries (1 files):
- cells-1330769-supplementary.pdf
